# Supplementary material for: Genome-wide identification and expression analyses of C2H2 zinc finger transcription factors in Pleurotus ostreatus
Source: PeerJ. 2022 Jan 5;10:e12654. doi: 10.7717/peerj.12654 (PMC8742544; doi:10.7717/peerj.12654)
Supplement: Supplemental Information 3 [file peerj-10-12654-s003.xlsx]

## Sheet: Sheet1
	Table S2 Motif sequence identified by MEME tools in PoC2H2-ZFPs
	Moif	E-value	Sites	Width	Best possible match
	1	2.8e-89	18	21	CEVCKKSFKRPSNLKRHMRTH
	2	1.9e-73	17	21	CKCEGCGRAFSRKSBLKRHLR
	3	1.3e-11	7	23	CPVPGCEKTFTRPSALKEHIRSH
	4	4.1e-10	2	49	LDIVAPSPDLFETELDLNLEGLDDSQIPFFTVDSNDAFSQLRSENPTCG
	5	0.0018	2	31	KKEIGVGRRARAWCESCGKAHFGKEASCECH
