# Supplementary material for: Genome-wide identification and expression analyses of C2H2 zinc finger transcription factors in Pleurotus ostreatus
Source: PeerJ. 2022 Jan 5;10:e12654. doi: 10.7717/peerj.12654 (PMC8742544; doi:10.7717/peerj.12654)
Supplement: Supplemental Information 4 [file peerj-10-12654-s004.xlsx]

## Sheet: Sheet1
	Table S3 Primers used for RT-qPCR
	Gene ID	F (5’→3’)	R (5’→3’)
	sar	GGATAGTCTTCCTCGTCGATAG	GGGTGCGTCAATCTTGTTAC
	PleosPC15_2|1046937	CATAAGAGGAGGAAGCAGGAAG	GTGAGATCGGATGTGACCTTT
	PleosPC15_2|1079678	CATAGACCTTTCCGGTGTAGTC	CAGTGCATTTCCAGCCTTTC
	PleosPC15_2|1107157	CCACCACTATCATCCAGAGGTA	TGAACGAACGGCAGACTATTG
	PleosPC15_2|1088285	ATTCCGACTCTCCACCATCTA	CTTGGGCTTCGTTTGCTTTC
	PleosPC15_2|1091415	GCTAGCATAAGCACCGAGATAG	TCCCGATCCGAATACCTCTT
	PleosPC15_2|1089905	GTAGAGAGGGCATCAGCAAAC	CAGAGACTTCACAGACGAATGG
	PleosPC15_2|1102653	CACACACTGGAGAAACTCCTT	AGAGGCATGGTTCCTGTAATG
	PleosPC15_2|160383	GGTCCGATCAACCACTCTAAC	CTGTGTAGCACGCTGAATGA
	PleosPC15_2|1111338	GACGATTCCCAGATCCCTTTC	GATTCGCTGGATACGGTGATAG
	PleosPC15_2|1095114	CGTACGAGGTAGTTGAGGAGTA	GTATGTGGTTGGTGGGAGAAA
	PleosPC15_2|1104202	GAAGGATGTGGACGCAGTTT	CGCATTCTCGCTGTCTGATT
	PleosPC15_2|1077016	GGCACCGATCTTGCTACTATAC	CATGGTTAGCCCGTAGATGAC
	PleosPC15_2|1051309	GCCAAAGATGGTTCGTGAATG	GTCATCGTCATCAGAGCTGTAG
	PleosPC15_2|1102393	ACGGTCACGACCAAAGTTATTA	GTATCCGAAGAAGAGACGCTATC
	PleosPC15_2|1054163	CCACTAAAGCCGCATGTTTG	ATGGTGTTCCTCTGTGTGTATC
	PleosPC15_2|1095325	CATCAGAAGGCCAAGCATTTC	TCGGGCTCCAACTTATGAAC
	PleosPC15_2|157229	CCTTCTGTCGACACCACAAT	GTACTCGGGAAACAGTACCTTC
	PleosPC15_2|1053338	GAGTTCTTTGAGGAGCGAGATT	GGTGGACAACGAAGACTACTAAG
