# Supplementary material for: Genome-wide identification and expression analyses of C2H2 zinc finger transcription factors in Pleurotus ostreatus
Source: PeerJ. 2022 Jan 5;10:e12654. doi: 10.7717/peerj.12654 (PMC8742544; doi:10.7717/peerj.12654)
Supplement: Supplemental Information 5 [file peerj-10-12654-s005.xlsx]

## Sheet: Sheet1
		The expression level of PoC2H2-ZFs under hormones treatment calculated by the 2-ΔΔCT method (Fig. 4)
		gene ID	control	IAA(1h)	zeatin(1h)	gene ID	control	IAA(3h)	zeatin(3h)
			0.975	0.677	0.538		0.967	0.725	0.648
		PleosPC15_2|1046937	1.004	0.545	0.657	PleosPC15_2|1046937	1.144	0.627	0.503
			1.042	0.514	0.724		0.968	0.776	0.554
			1.043	2.758	4.512		1.124	4.12	2.343
		PleosPC15_2|1079678	0.961	2.961	3.842	PleosPC15_2|1079678	0.972	4.391	1.942
			0.995	2.426	4.116		1.054	4.02	2.113
			0.864	1.461	0.675		0.933	0.771	0.416
		PleosPC15_2|1107157	1.121	1.203	0.903	PleosPC15_2|1107157	0.901	0.904	0.377
			1.113	1.348	0.744		1.188	0.884	0.341
			1.154	0.487	0.367		0.924	1.324	1.316
		PleosPC15_2|1091415	0.817	0.64	0.429	PleosPC15_2|1091415	0.916	1.576	1.246
			1.108	0.556	0.322		1.172	1.655	0.992
			1.164	1.559	3.178		1.186	3.337	1.38
		PleosPC15_2|1089905	1.021	1.753	2.83	PleosPC15_2|1089905	0.953	3.049	1.622
			0.84	1.902	2.659		0.906	3.148	1.3
			0.705	1.327	0.433		0.938	0.298	0.649
		PleosPC15_2|1102653	1.267	1.526	0.348	PleosPC15_2|1102653	1.019	0.235	0.479
			1.118	1.248	0.482		1.027	0.342	0.775
			1.219	1.399	3.241		0.935	2.412	1.842
		PleosPC15_2|1111338	0.819	1.084	2.712	PleosPC15_2|1111338	0.947	2.224	1.67
			1.08	1.143	2.981		1.128	2.016	1.588
			0.926	1.955	3.112		0.916	4.402	4.141
		PleosPC15_2|1095114	1.272	1.784	3.581	PleosPC15_2|1095114	1.069	3.846	3.574
			1.104	1.706	2.864		1.019	3.657	3.834
			1.149	1.809	3.368		0.919	1.375	1.735
		PleosPC15_2|1104202	0.816	1.489	2.907	PleosPC15_2|1104202	1.006	1.452	1.647
			1.065	1.564	2.554		1.081	1.189	1.49
			0.859	0.961	1.686		1.194	3.417	2.329
		PleosPC15_2|1051309	0.952	1.332	1.812	PleosPC15_2|1051309	1.004	2.914	2.664
			1.222	1.13	1.503		0.833	2.752	2.81
			1.198	1.661	1.434		1.156	2.872	2.561
		PleosPC15_2|157229	0.847	1.732	1.857	PleosPC15_2|157229	1.022	3.3	2.797
			0.984	1.516	1.749		0.845	2.675	2.216
			0.84	1.53	1.801		1.005	2.224	1.627
		PleosPC15_2|1053338	0.978	1.261	1.764	PleosPC15_2|1053338	0.975	2.637	1.595
			1.215	1.386	1.623		1.018	2.346	1.476
