# Supplementary material for: Genome-wide identification and expression analyses of C2H2 zinc finger transcription factors in Pleurotus ostreatus
Source: PeerJ. 2022 Jan 5;10:e12654. doi: 10.7717/peerj.12654 (PMC8742544; doi:10.7717/peerj.12654)
Supplement: Supplemental Information 6 [file peerj-10-12654-s006.xlsx]

## Sheet: Sheet1
		The expression level of PoC2H2-ZFs under abiotic stresses calculated by the 2-ΔΔCT method (Fig. 5)
		gene ID	control	cold(1h)	heat(1h)	gene ID	control	cold(3h)	heat(3h)
			0.937	0.821	0.904		0.901	0.344	1.475
		PleosPC15_2|1046937	0.966	0.913	1.333	PleosPC15_2|1046937	0.928	0.606	1.778
			1.103	0.881	1.142		1.194	0.427	1.624
			1.118	1.173	2.127		0.935	1.354	0.862
		PleosPC15_2|1079678	0.91	0.945	2.285	PleosPC15_2|1079678	0.963	1.447	1.142
			1.013	1.216	2.429		1.108	1.384	1.22
			1.103	1.173	0.947		1.219	0.753	2.315
		PleosPC15_2|1107157	0.922	0.925	0.796	PleosPC15_2|1107157	0.81	0.504	2.048
			0.982	0.849	0.724		1.011	0.651	2.577
			1.154	0.948	1.428		0.874	1.657	1.249
		PleosPC15_2|1091415	0.852	1.169	1.612	PleosPC15_2|1091415	1.206	1.458	1.134
			1.021	1.217	1.47		0.947	1.562	1.382
			0.819	1.443	2.157		1.034	2.334	1.205
		PleosPC15_2|1089905	0.946	1.376	2.267	PleosPC15_2|1089905	0.966	2.128	1.105
			1.289	1.324	2.094		0.999	2.196	1.288
			0.919	1.227	1.224		0.901	0.298	0.429
		PleosPC15_2|1102653	1.008	0.906	1.241	PleosPC15_2|1102653	0.96	0.253	0.304
			1.078	0.847	0.966		1.199	0.216	0.378
			0.889	1.261	1.362		0.857	2.141	1.563
		PleosPC15_2|1111338	1.201	1.545	1.186	PleosPC15_2|1111338	1.235	2.326	1.381
			0.972	1.348	1.275		0.939	1.958	1.462
			1.059	1.428	2.531		0.928	2.508	1.52
		PleosPC15_2|1095114	1.041	1.702	2.172	PleosPC15_2|1095114	1.104	2.42	1.424
			0.928	1.552	1.984		1.092	2.196	1.692
			1.08	1.201	1.832		1.202	2.251	1.273
		PleosPC15_2|1104202	0.947	1.383	1.642	PleosPC15_2|1104202	0.893	1.988	1.105
			1.011	1.287	1.556		0.934	2.143	1.267
			1.026	1.297	2.173		1.106	2.416	1.987
		PleosPC15_2|1051309	0.927	1.34	2.265	PleosPC15_2|1051309	0.983	2.31	2.19
			1.054	1.402	1.988		1.014	1.929	2.246
			1.036	1.529	1.82		1.052	2.657	1.706
		PleosPC15_2|157229	0.973	1.812	2.446	PleosPC15_2|157229	1	2.534	1.769
			0.991	1.694	2.251		0.949	2.342	1.582
			1.021	0.891	1.534		1.025	1.288	0.804
		PleosPC15_2|1053338	1.006	1.071	1.111	PleosPC15_2|1053338	1.199	1.411	0.927
			0.972	1.132	1.329		0.85	1.553	0.886
